# Supplementary material for: Differential Protumoral Mechanisms Induced by CAFs in Cervical Cancer Cells Occur Independently of 17β-Estradiol Stimulation
Source: Cancers (Basel). 2026 May 8;18(10):1509. doi: 10.3390/cancers18101509 (PMC13204976; doi:10.3390/cancers18101509)
Supplement: Supplementary file 1 [file cancers-18-01509-s001.zip]

Archive with 1 entries (1 files):
- cancers-4303983-supplementary.pdf
